# Supplementary material for: Fixators dynamization for delayed union and non-union of femur and tibial fractures: a review of techniques, timing and influence factors
Source: J Orthop Surg Res. 2023 Aug 7;18:577. doi: 10.1186/s13018-023-04054-3 (PMC10405409; doi:10.1186/s13018-023-04054-3)
Supplement: Supplementary file 1 — Additional file 1. Supplementary table S1: Summary of intramedullary nail dynamization. [file 13018_2023_4054_MOESM1_ESM.xlsx]

## Sheet: Sheet1
Table1: Summary of intramedullary nail dynamization
Research	Research type	Case number	Fracture site	Fracture type	Dynamization procedures	Time to Dynamization（w）	Time to healing（w）	Success rate	Comorbidities	Healing criteria
Pesciallo et.al (28)	Retrospective analysis	39	tibia	A/B/C(AO/ASIF classification)	Preserved a proximal dynamic screw	12-30	5-24	0.923	no	bridging callus in at least 3 out of 4 cortices and no pain on weight bearing, or a ≥ 10 Radiographic Union Score for Tibial Fracture (RUST) score
Vaughn et.al (70)	Retrospective analysis	34	femur and tibia	unclear	Preserved a proximal dynamic screw	4-52	12-44	0.54	Unclear	no pain at the fracture site, no pain with weight bearing, and osseous bridging of at least 1 cortex on follow-up radiographs
Litrenta et.al (73)	Retrospective analysis	97	tibia	Oblique/Segmental/Transverse/Comminuted	Unclear	22	23	0.83	Unclear	unclear
Stolberg et.al (71)	Retrospective analysis	15	femur and tibia	A1/A2/A3/B2/B3/C1/C2/C3(AO/ASIF classification)	removed all locking screw or preserve one at far end	41	39	0.6	Unclear	the presence of at least tricortical bridging callus; painless full weight bearing 6 months after trauma
Wu et.al (72)	Retrospective analysis	56	femur	Segmental fractures	removed far-end all locking screw	24	12-32	0.416	Secondary fracture	no tenderness or pain during weight bearing; bridging callus with cortical density connecting 3 fragments
Pihlajamäki et.al (74)	Retrospective analysis	17	femur	0, I-IV(Winquist and Hansen classification )	Unclear	unclear	Unclear	0.764	Limb shortening/ valgus malunion	painlessness on weight bearing and the presence of mature bone bridges crossing the fracture site on both anteroposterior and lateral radiographs.
Zheng et.al (76)	Prospective cohort study	29	femur	A/B(AO classification)	removed all locking screw or preserve one at far end	24	16-40	Dynamic group 75.86%, stable group 76.19%, partial dynamization 92.3%, complete dynamization 62.5%	Limb shortening/Secondary fracture/nail broken	no pain at the fracture site, no pain with weight bearing; bridging callus in at least 3 out of 4 cortices on anteroposterior and lateral,with blurred or absent fracture lines
Wang et.al (75)	Retrospective analysis	11	tibia	A/B(AO classification)	removed all locking screw	6-8	24-44	0.72	nail broken	the presence of at least tricortical bridging callus; painless full weight bearing 6 months after trauma
Pan et.al (69)	Retrospective analysis	26	femur	B2/B3/C1/C2/C3(AO classification)	removed all locking screw	40-116	16-44	0.615	Limb shortening/ Infection	no pain at the fracture site, no pain with weight bearing; bridging callus in at least 3 out of 4 cortices on anteroposterior and lateral radiographs,with blurred or absent fracture lines
